# Supplementary material for: Contrasting evolution of the Arabian Sea and Pacific Ocean oxygen minimum zones during the Miocene
Source: Commun Earth Environ. 2026 Jan 16;7(1):47. doi: 10.1038/s43247-025-03112-4 (PMC12811131; doi:10.1038/s43247-025-03112-4)
Supplement: Supplementary file 4 — Supplementary Data 1 [file 43247_2025_3112_MOESM4_ESM.xlsx]

## Sheet: Site_730
Type	Event	Core, section, interval (cm) upper depth	Core, section, interval (cm) lower depth	Depth upper (mbsf)	Depth lower (mbsf)	Average Depth (mbsf)	Depth and Event Reference	Age (Ma)	Age min (Ma)	Age max (Ma)	Age reference
nannofossils	B Emiliania huxleyi	117-730A-1H, CC	117-730A-2H-1, 117-118	8.3	8.82	8.56	Shipboard Scientific Party (1989) (Site 730 Initial Reports)	0.29			Gradstein et al. (2020)
nannofossils	T Discoaster hamatus	117-730A-4H-3, 105-106	117-730A-4H-5, 105-106	31.35	34.35	32.85	Shipboard Scientific Party (1989) (Site 730 Initial Reports)	9.61			Gradstein et al. (2020)
nannofossils	T Catinaster coalitus	117-730A-8X, CC	117-730A-9X-1, 105-106	75.2	76.25	75.725	Shipboard Scientific Party (1989) (Site 730 Initial Reports)	9.67			Gradstein et al. (2020)
nannofossils	T Globorotalia mayeri	117-730A-11X-4, 65-67	117-730A-11X, CC	99.75	104.25	102	Shipboard Scientific Party (1989) (Site 730 Initial Reports)	10.54			Gradstein et al. (2020)
nannofossils	B Discoaster hamatus	117-730A-8X, CC	117-730A-9X-1, 105-106	75.2	76.25	75.725	Shipboard Scientific Party (1989) (Site 730 Initial Reports)	10.57			Gradstein et al. (2020)
nannofossils	B Catinaster coalitus	117-730A-10X-3, 105-106	117-730A-10X-5, 105-106	88.95	91.95	90.45	Shipboard Scientific Party (1989) (Site 730 Initial Reports)	10.89			Gradstein et al. (2020)
radiolaria	T Cyrtocapsella cornuta	117-730A-17X-4, 85-87	117-730A-17X, CC	157.95	162.2	160.075	Shipboard Scientific Party (1989) (Site 730 Initial Reports)	11.855			Gradstein et al. (2020)
nannofossils	B Discoaster kugleri	117-730A-24X-5, 105-106	117-730A-24X.ee	227.25	229.9	228.575	Shipboard Scientific Party (1989) (Site 730 Initial Reports)	11.89			Gradstein et al. (2020)
nannofossils	B Discoaster kugleri					222.75	Spaulding 1991 as referenced in Pagani et al. (1999)	11.89			Gradstein et al. (2020)
foraminifera	T Globorotalia fohsi	117-730A-17X, CC	117-730A-18X-2, 65-67	162.2	164.35	163.275	Shipboard Scientific Party (1989) (Site 730 Initial Reports)	11.93			Gradstein et al. (2020)
radiolaria	B Diartus petterssoni	117-730A-18X-4, 85-87	117-730A-18X, CC	167.55	171.9	169.725	Shipboard Scientific Party (1989) (Site 730 Initial Reports)	12.111			Gradstein et al. (2020)
nannofossils	T Sphenolithus heteromorphus	117-73OA-3OX, CC	117-730A-31X-1, 105-106	287.9	288.95	288.425	Shipboard Scientific Party (1989) (Site 730 Initial Reports)	13.6			Gradstein et al. (2020)
Sr isotopes	87Sr/86Sr: 0.7088044					252.88	Pagani et al. (1999)	14.13	13.93	14.33	Gradstein et al. (2020)
Sr isotopes	87Sr/86Sr: 0.708793					307.55	Pagani et al. (1999)	14.8	14.6	14.95	Gradstein et al. (2020)
Sr isotopes	87Sr/86Sr: 0.7087567					356.56	Pagani et al. (1999)	15.757	15.705	15.822	Gradstein et al. (2020)
Sr isotopes	87Sr/86Sr: 0.7087182					383.96	Pagani et al. (1999)	16.38	16.323	16.43	Gradstein et al. (2020)
Sr isotopes	87Sr/86Sr: 0.7087133					394.86	Pagani et al. (1999)	16.446	16.395	16.496	Gradstein et al. (2020)

## Sheet: Site_714
Type	Event	Core Section, Depth (cm) upper	Core Section, Depth (cm) lower	Depth upper (mbsf)	Depth lower (mbsf)	Depth average (mbsf)	Depth Reference	Age (Ma)	Age Reference
nannofossils	LO P. lacunosa			17.3	18.8	18.05	Shipboard Scientific Party (1988) (Site 714 initial reports)	0.43	Gradstein et al. (2020)
diatoms	LO C. yabei			12.4	26	19.2	Shipboard Scientific Party (1988) (Site 714 initial reports)	8.44	Gradstein et al. (2020)
radiolarians	D. petterssoni-D. hughesi			36.9	41.4	39.15	Shipboard Scientific Party (1988) (Site 714 initial reports)	8.76	Gradstein et al. (2020)
nannofossils	LO Discoaster hamatus			31.05	32	31.525	Kamikuri (2022)	9.61	Gradstein et al. (2020)
nannofossils	FO M. convallis	4H 7, 75	4H 7, 140/115	31.05	31.7	31.375	Rio et al. (1990)	9.75	Gradstein et al. (2020)
foraminifera	FO N. acostaensis			51	60.6	55.8	Shipboard Scientific Party (1988) (Site 714 initial reports)	9.89	Gradstein et al. (2020)
nannofossils	FO Discoaster neohamatus	7H-2, 30	7H-2, 140	52.8	53.9	53.35	Rio et al. (1990) and Kamikuri (2022)	10.54	Gradstein et al. (2020)
nannofossils	FO Discoaster hamatus	7H-4, 10	7H-4, 30	55.6	55.8	55.7	Rio et al. (1990) and Kamikuri (2022)	10.57	Gradstein et al. (2020)
nannofossils	FO Catinaster calyculus	7H-4, 140	7H-5, 140	56.9	58.4	57.65	Rio et al. (1990) and Kamikuri (2022)	10.8	Gradstein et al. (2020)
nannofossils	FO Catinaster coalitus	8H 1, 75	8H 1, 140/115	61.35	62	61.675	Rio et al. (1990) and Kamikuri (2022)	10.89	Gradstein et al. (2020)
nannofossils	FO Discoaster kugleri	9H 2, 30	9H 3, 10/115	72	73.3	72.65	Rio et al. (1990) and Kamikuri (2022)	11.89	Gradstein et al. (2020)
radiolarians	FO D. petterssoni			79.8	89.5	84.65	Shipboard Scientific Party (1988) (Site 714 initial reports)	12.111	Gradstein et al. (2020)
nannofossils	LO Coronocyclus nitescens	9H 5, 30	9H CC/115	76.5	79.8	78.15	Rio et al. (1990) and Kamikuri (2022)	12.45	Gradstein et al. (2020)
foraminifera	FO S. subdehiscens			79.8	89.5	84.65	Shipboard Scientific Party (1988) (Site 714 initial reports)	13.04	Gradstein et al. (2020)
nannofossils	LO Sphenolithus heteromorphus	10H 5, 130	10H 6, 75/115	87.1	88.05	87.575	Rio et al. (1990) and Kamikuri (2022)	13.6	Gradstein et al. (2020)
radiolarians	D. dentata-D. alata			123.6	126.8	125.2	Shipboard Scientific Party (1988) (Site 714 initial reports)	14.78	Gradstein et al. (2020)
nannofossils	LO Helicosphaera ampliaperta	14X 2, 75	14X 3, 75/115	120.65	122.15	121.4	Rio et al. (1990) and Kamikuri (2022)	14.86	Gradstein et al. (2020)
nannofossils	FO Discoaster signus	14X 6, 75	15X 1, 75/115	126.75	127.55	127.15	Rio et al. (1990) and Kamikuri (2022)	15.85	Gradstein et al. (2020)
foraminifera	FO Praeorbulina sicana			142.6	146.1	144.35	Kamikuri (2022)	16.39	Gradstein et al. (2020)
radiolarians	FO C. costata			155.7	160.9	158.3	Shipboard Scientific Party (1988) (Site 714 initial reports)	17.49	Gradstein et al. (2020)
foraminifera	LO Catapsydrax dissimilis			155.7	155.9	155.8	Kamikuri (2022)	17.54	Gradstein et al. (2020)
nannofossils	FO Sphenolithus heteromorphus	18X 5, 130	18X 6, 10/115	163	163.3	163.15	Rio et al. (1990) and Kamikuri (2022)	17.65	Gradstein et al. (2020)
nannofossils	LO Sphenolithus belemnos	18X CC	19X 1, 130/115	165.3	166.6	165.95	Rio et al. (1990) and Kamikuri (2022)	17.94	Gradstein et al. (2020)
radiolarians	FO S. wolffii			165.3	170.5	167.9	Shipboard Scientific Party (1988) (Site 714 initial reports)	18.567	Gradstein et al. (2020)
nannofossils	FO Sphenolithus belemnos	19X 3, 130	19X 4, 130/115	169.6	171.1	170.35	Rio et al. (1990) and Kamikuri (2022)	19.01	Gradstein et al. (2020)
nannofossils	LO T. carinatus	18X CC	19X 1, 130/115	165.3	166.6	165.95	Rio et al. (1990)	19.18	Gradstein et al. (2020)
radiolarians	FO S. delmontensis			184.7	194.4	189.55	Shipboard Scientific Party (1988) (Site 714 initial reports)	20.677	Gradstein et al. (2020)

## Sheet: Site_NGHP-01-01A
Type	Event	Core Section, Depth (cm) upper	Core Section, Depth (cm) lower	Depth upper (mbsf)	Depth lower (mbsf)	Depth average (mbsf)	Depth Reference	Age (Ma)	Age Reference
nannofossils	FO E. huxleyi					1.5	Flores et al. (2014)	0.29	Gradstein et al. (2020)
nannofossils	LO P. lacunosa					18.98	Flores et al. (2014)	0.43	Gradstein et al. (2020)
nannofossils	LO C. macintyrei					32.55	Flores et al. (2014)	1.6	Gradstein et al. (2020)
nannofossils	LO D. pentaradiatus					58.3	Flores et al. (2014)	2.39	Gradstein et al. (2020)
nannofossils	LO D. surculus					63.05	Flores et al. (2014)	2.53	Gradstein et al. (2020)
nannofossils	LO D. tamalis					63.05	Flores et al. (2014)	2.76	Gradstein et al. (2020)
nannofossils	FO C. acutus					103.5	Flores et al. (2014)	5.36	Gradstein et al. (2020)
nannofossils	LO D. quinqueramus					107.8	Flores et al. (2014)	5.53	Gradstein et al. (2020)
nannofossils	FO D. surculus					170.1	Flores et al. (2014)	7.88	Gradstein et al. (2020)
nannofossils	FO D. berggreni					152.63	Flores et al. (2014)	8.29	Gradstein et al. (2020)
nannofossils	LO D. hamatus					170.1	Flores et al. (2014)	9.61	Gradstein et al. (2020)
nannofossils	FO C. coalitus					178.4	Flores et al. (2014)	9.67	Gradstein et al. (2020)
nannofossils	FO D. hamatus					176.4	Flores et al. (2014)	10.57	Gradstein et al. (2020)
nannofossils	LO C. miopelagicus					184.3	Flores et al. (2014)	11.04	Gradstein et al. (2020)
Spectral analysis of bulk density						174.67	Yang et al. (2020)	11.303	Yang et al. (2020)
Spectral analysis of bulk density						177.05	Yang et al. (2020)	11.514	Yang et al. (2020)
nannofossils	LO C. floridanus					205.8	Flores et al. (2014)	12	Gradstein et al. (2020)		omitted
Spectral analysis of bulk density						181.75	Yang et al. (2020)	12.171	Yang et al. (2020)
nannofossils	LO C. premacintyrei					187.8	Flores et al. (2014)	12.57	Gradstein et al. (2020)
Spectral analysis of bulk density						185.65	Yang et al. (2020)	12.84	Yang et al. (2020)
Spectral analysis of bulk density						188.81	Yang et al. (2020)	13.522	Yang et al. (2020)
nannofossils	LO S. heteromorphus					194.9	Flores et al. (2014)	13.6	Gradstein et al. (2020)
Spectral analysis of bulk density						193.45	Yang et al. (2020)	14.192	Yang et al. (2020)
Spectral analysis of bulk density						195.09	Yang et al. (2020)	14.402	Yang et al. (2020)
Spectral analysis of bulk density						197.33	Yang et al. (2020)	14.576	Yang et al. (2020)
Spectral analysis of bulk density						199.85	Yang et al. (2020)	14.824	Yang et al. (2020)
Spectral analysis of bulk density						211.73	Yang et al. (2020)	15.989	Yang et al. (2020)
nannofossils	LO S. belemnos					215.4	Flores et al. (2014)	17.94	Gradstein et al. (2020)
nannofossils	FO S. belemnos					226.6	Flores et al. (2014)	19.01	Gradstein et al. (2020)
nannofossils	LO T. carinatus					226.6	Flores et al. (2014)	19.18	Gradstein et al. (2020)
nannofossils	LO S. ciperoensis					251.6	Flores et al. (2014)	22.9	Gradstein et al. (2020)

## Sheet: Site_761
Type	Event	Core Section, Depth (cm) upper	Core Section, Depth (cm) lower	Depth upper (mbsf)	Depth lower (mbsf)	Depth average (mbsf)	Depth Reference	Age (Ma)	Age min (Ma)	Age max (Ma)	Age Reference
stable isotopes	CM7			35	35.2	35.1	Holbourn et al. (2004)	11.49	11.41	11.57	Holbourn et al. (2004)
stable isotopes	F			39.4	39.6	39.5	Holbourn et al. (2004)	12.88	12.77	12.99	Holbourn et al. (2004)
foraminifera	FO Globorotalia praefohsi			42.1	42.3	42.2	Holbourn et al. (2004)	13.77			Gradstein et al. (2020)
foraminifera	LO Globorotalia archeomenardii			42.3	42.5	42.4	Holbourn et al. (2004)	13.86			Gradstein et al. (2020)
stable isotopes	CM6			41.6	41.8	41.7	Holbourn et al. (2004)	14.06	14.01	14.11	Holbourn et al. (2004)
stable isotopes	E			42.4	42.6	42.5	Holbourn et al. (2004)	14.23	14.17	14.29	Holbourn et al. (2004)
stable isotopes	CM5			43.5	43.7	43.6	Holbourn et al. (2004)	14.56	14.5	14.62	Holbourn et al. (2004)
stable isotopes	D			44.1	44.3	44.2	Holbourn et al. (2004)	14.88	14.8	14.96	Holbourn et al. (2004)
stable isotopes	CM4			45.3	45.5	45.4	Holbourn et al. (2004)	15.09	15.03	15.15	Holbourn et al. (2004)
foraminifera	FO Orbulina suturalis			45	45.2	45.1	Holbourn et al. (2004)	15.12			Gradstein et al. (2020)
stable isotopes	C			45.9	46.1	46	Holbourn et al. (2004)	15.33	15.26	15.4	Holbourn et al. (2004)
stable isotopes	CM3			46.9	47.1	47	Holbourn et al. (2004)	15.52	15.49	15.55	Holbourn et al. (2004)
foraminifera	FO Praeorbulina glomerosa glomerosa			48.4	48.6	48.5	Holbourn et al. (2004)	15.7			Gradstein et al. (2020)
foraminifera	B P. glomerosa			50.24	50.99	50.615	Sosdian et al. (2018)	15.7			Gradstein et al. (2020)
stable isotopes	CM2			47.9	48.1	48	Holbourn et al. (2004)	15.79	15.74	15.84	Holbourn et al. (2004)
foraminifera	FO Praeorbulina circularis			48.2	48.4	48.3	Holbourn et al. (2004)	15.98			Gradstein et al. (2020)
foraminifera	B P. sicana			51.39	52.09	51.74	Sosdian et al. (2018)	16.39			Gradstein et al. (2020)
stable isotopes	CM1			49.5	49.7	49.6	Holbourn et al. (2004)	16.4	16.32	16.48	Holbourn et al. (2004)
stable isotopes	A			50.6	50.8	50.7	Holbourn et al. (2004)	16.64	16.57	16.71	Holbourn et al. (2004)
foraminifera	T. G. binaiensis			52.39	52.78	52.585	Sosdian et al. (2018)	19.09			Gradstein et al. (2020)
foraminifera	T P. kugleri			53.18	53.375	53.2775	Sosdian et al. (2018)	21.12			Gradstein et al. (2020)
foraminifera	B G. dehiscens			55.39	55.59	55.49	Sosdian et al. (2018)	22.5			Gradstein et al. (2020)

## Sheet: Site_754
Type	Event	Core Section, Depth (cm) upper	Core Section, Depth (cm) lower	Depth upper (mbsf)	Depth lower (mbsf)	Depth average (mbsf)	Depth Reference	Age (Ma)	Age min (Ma)	Age max (Ma)	Age Reference
nannofossils	LAD Discoaster brouweri					6.3	Shipboard Scientific Party (1989) (Site 754 Initial Reports)	1.93			Gradstein et al. (2020)
nannofossils	LAD Discoaster pentaradiatus					7.3	Shipboard Scientific Party (1989) (Site 754 Initial Reports)	2.39			Gradstein et al. (2020)
nannofossils	LAD Discoaster tamalis					10.3	Shipboard Scientific Party (1989) (Site 754 Initial Reports)	2.76			Gradstein et al. (2020)
nannofossils	LAD Reticulofenestra pseudoumbilica					16	Shipboard Scientific Party (1989) (Site 754 Initial Reports)	3.82			Gradstein et al. (2020)
nannofossils	FAD Discoaster tamalis					18.4	Shipboard Scientific Party (1989) (Site 754 Initial Reports)
nannofossils	FAD Ceratolithus acutus					24	Shipboard Scientific Party (1989) (Site 754 Initial Reports)	5.36			Gradstein et al. (2020)
nannofossils	FAD Amaurolithus primus					33.35	Shipboard Scientific Party (1989) (Site 754 Initial Reports)	7.45			Gradstein et al. (2020)
nannofossils	FAD Discoaster pentaradiatus					47.5	Shipboard Scientific Party (1989) (Site 754 Initial Reports)	9.37			Gradstein et al. (2020)
nannofossils	LAD Sphenolithus heteromorphus					75.2	Shipboard Scientific Party (1989) (Site 754 Initial Reports)	13.6			Gradstein et al. (2020)
nannofossils	FAD Discoaster variabilis					81.6	Shipboard Scientific Party (1989) (Site 754 Initial Reports)
nannofossils	FAD Sphenolithus heteromorphus					88.2	Shipboard Scientific Party (1989) (Site 754 Initial Reports)	17.65			Gradstein et al. (2020)
nannofossils	FAD Sphenolithus belemnos					91.3	Shipboard Scientific Party (1989) (Site 754 Initial Reports)	19.01			Gradstein et al. (2020)
nannofossils	LAD Reticulofenestra bisecta					107.8	Shipboard Scientific Party (1989) (Site 754 Initial Reports)
nannofossils	LAD Ceratolithus altus					115.8	Shipboard Scientific Party (1989) (Site 754 Initial Reports)

## Sheet: Site_722
Type	Event	Core Section, Depth (cm) upper	Core Section, Depth (cm) lower	Depth upper (mbsf)	Depth lower (mbsf)	Depth average (mbsf)	Depth Reference	Age (Ma)	Age min (Ma)	Age max (Ma)	Age Reference
nannofossils	T H. ampliaperta					404.54		14.86			Gradstein et al. (2020)
nannofossils	T S. heteromorphus					383.93		13.6			Gradstein et al. (2020)
nannofossils	Tc C. floridanus					375.68		13.33			Gradstein et al. (2020)
nannofossils	T C. floridanus/Bc D. kugleri					359.93		11.89			Gradstein et al. (2020)
foraminifera	T Fohsella fohsi					358.25		11.93			Gradstein et al. (2020)
nannofossils	Tc D. kugleri (uncertain)					355.21		11.61			Gradstein et al. (2020)
foraminifera	T Paragloborotalia mayeri					333.7		10.54			Gradstein et al. (2020)
nannofossils	B C. coalitus					333.53		10.89			Gradstein et al. (2020)
nannofossils	T C. miopelagicus					333.2		11.04			Gradstein et al. (2020)
nannofossils	B D. hamatus					324.1		10.54			Gradstein et al. (2020)
nannofossils	T D. hamatus					301.36		9.61			Gradstein et al. (2020)
foraminifera	B Neogloboquadrina acostaensis					290.45		9.89			Gradstein et al. (2020)
nannofossils	B Discoaster quinqueramus					270.4		8.1			Gradstein et al. (2020)

## Sheet: References
References
Flores, J. A., Johnson, J. E., Mejía-Molina, A. E., Álvarez, M. C., Sierro, F. J., Singh, S. D., et al. (2014). Sedimentation rates from calcareous nannofossil and planktonic foraminifera biostratigraphy in the Andaman Sea, northern Bay of Bengal, and eastern Arabian Sea. Marine and Petroleum Geology, 58, 425–437. https://doi.org/10.1016/j.marpetgeo.2014.08.011
Gradstein, F. M., Ogg, J. G., Schmitz, M. D., & Ogg, G. M. (Eds.). (2020). Geologic Time Scale 2020 (Vol. 2). Elsevier BV.
Holbourn, A., Kuhnt, W., Simo, J. A. (Toni), & Li, Q. (2004). Middle Miocene isotope stratigraphy and paleoceanographic evolution of the northwest and southwest Australian margins (Wombat Plateau and Great Australian Bight). Palaeogeography, Palaeoclimatology, Palaeoecology, 208(1–2), 1–22. https://doi.org/10.1016/j.palaeo.2004.02.003
Kamikuri, S.-I. (2022). Tropical radiolarian biostratigraphy from the early to late Miocene at ODP Site 714 in the tropical Indian Ocean. Paleontological Research, 26(2), 187–212. https://doi.org/10.2517/PR200017
Pagani, M., Arthur, M. A., & Freeman, K. H. (1999). Miocene evolution of atmospheric carbon dioxide. Paleoceanography, 14(3), 273–292. https://doi.org/10.1029/1999PA900006
Rio, D., Fornaciari, E., & Raffi, Isabella. (1990). 15. Late Oligocene through Early Plesitocene Calcareous Nannofossils from Western Equatorial Indian Ocean (Leg 115). In Proceedings of the Ocean Drilling Program, Scientific Results (Vol. 115).
Shipboard Scientific Party. (1988). Site 714. In Proceedings of the Ocean Drilling Program (Vol. 115, pp. 847–915).
Shipboard Scientific Party. (1989). Site 730. In Proceedings of the Ocean Drilling Program (Vol. 117, pp. 555–584). College Station, TX: Ocean Drilling Program.
Shipboard Scientific Party. (1989). Site 754. In Proceedings of the Ocean Drilling Program (Vol. 121). College Station, TX: Ocean Drilling Program. Retrieved from http://www-odp.tamu.edu/publications/121_IR/VOLUME/CHAPTERS/ir121_08.pdf
Sosdian, S. M., Greenop, R., Hain, M. P., Foster, G. L., Pearson, P. N., & Lear, C. H. (2018). Constraining the evolution of Neogene ocean carbonate chemistry using the boron isotope pH proxy. Earth and Planetary Science Letters, 498, 362–376. https://doi.org/10.1016/j.epsl.2018.06.017
Yang, X., Groeneveld, J., Jian, Z., Steinke, S., & Giosan, L. (2020). Middle Miocene Intensification of South Asian Monsoonal Rainfall. Paleoceanography and Paleoclimatology, 35(12), e2020PA003853. https://doi.org/10.1029/2020PA003853
