# Supplementary material for: Contrasting evolution of the Arabian Sea and Pacific Ocean oxygen minimum zones during the Miocene
Source: Commun Earth Environ. 2026 Jan 16;7(1):47. doi: 10.1038/s43247-025-03112-4 (PMC12811131; doi:10.1038/s43247-025-03112-4)
Supplement: Supplementary file 5 — Supplementary Data 2 [file 43247_2025_3112_MOESM5_ESM.xlsx]

## Sheet: Sheet1
Leg	Site	Hole	Latitude (decimal degrees)	Longitude (decimal degrees)	Core	Drill type	Section	working or archive half	Sampling interval top (cm)	Sampling interval bottom (cm)	Average depth CSF-A (m)	Top depth CSF-A (m)	Bottom depth CSF-A (m)	Mean age (Ma)	Age confidence 5%	Age confidence 95%	Species	Size_fraction (µm)	Cleaning (oxidative, reductive)	Mg/Ca raw (mmol/mol)	Mg/Ca corrected (mmol/mol)	I/Ca raw (µmol/mol)	I/Ca corrected (µmol/mol)	Mn/Ca (µmol/mol)	Sr/Ca (mmol/mol)	Fe/Ca (µmol/mol)	Temperature (calculated, °C)
115	714	A	5.06 N	73.79 E	1	H	1	W	15	18	0.165	0.15	0.18	0.00404986			T. sacculifer without a sac	300-355	O	3.88767	3.88767	1.71646	1.71646	75.0394	1.35527	9.1934	27.7333
115	714	A	5.06 N	73.79 E	1	H	1	W	15	18	0.165	0.15	0.18	0.00404986			T. sacculifer without a sac	300-355	O	4	4	1.92	1.92	83.9115	1.32452	12.5508	28.0498
115	714	A	5.06 N	73.79 E	2	H	1	W	80	82	3.61	3.6	3.62	0.086			T. sacculifer without a sac	300-355	O	4.08	4.08	1.16	1.16	98.5734	1.35739	23.6423	28.2698
115	714	A	5.06 N	73.79 E	2	H	3	W	145	147	7.26	7.25	7.27	0.172953			T. sacculifer without a sac	300-355	O	4.27	4.27	1.16	1.16	119.001	1.35693	21.8667	28.7755
115	714	A	5.06 N	73.79 E	2	H	6	W	60	62	10.91	10.9	10.92	0.259906			T. sacculifer without a sac	300-355	O	3.67	3.67	0.9	0.9	138.476	1.30223	19.5194	27.0931
115	714	A	5.06 N	73.79 E	3	H	2	W	70	72	14.61	14.6	14.62	0.34805			T. sacculifer without a sac	300-355	O	4.79	4.79	1.14	1.14	240.02	1.33208	22.5992	30.0524
115	714	A	5.06 N	73.79 E	3	H	2	W	70	72	14.61	14.6	14.62	0.34805			T. sacculifer without a sac	300-355	O	4.88	4.88	1.14	1.14	214.376	1.33481	20.855	30.2592
115	714	A	5.06 N	73.79 E	3	H	5	W	20	22	18.61	18.6	18.62	0.443341			T. sacculifer without a sac	300-355	O	3.81	3.81	0.87	0.87	170.143	1.34186	18.4093	27.509
115	714	A	5.06 N	73.79 E	4	H	2	W	10	12	22.29	22.28	22.3	8.57	8.38	9.11	T. sacculifer without a sac	300-355	O	4.05	4.05	0.89	0.89	53.314	1.22962	8.8184	28.1878
115	714	A	5.06 N	73.79 E	4	H	4	W	50	52	25.64	25.63	25.65	8.68	8.44	9.32	T. sacculifer without a sac	300-355	O	4.57	4.57	0.81	0.81	66.5461	1.23159	10.8081	29.53
115	714	A	5.06 N	73.79 E	4	H	7	W	10	12	29.74	29.73	29.75	8.86	8.52	9.6	T. sacculifer without a sac	300-355	O	4.41	4.41	0.97	0.97	88.6684	1.25365	18.0637	29.134
115	714	A	5.06 N	73.79 E	5	H	1	W	130	132	33.01	33	33.02	8.97	8.57	9.8	T. sacculifer without a sac	300-355	O	4.43	4.43	0.75	0.75	99.408	1.26077	16.7232	29.1843
115	714	A	5.06 N	73.79 E	5	H	4	W	50	52	36.71	36.7	36.72	9.04	8.66	9.94	T. sacculifer without a sac	300-355	O	4.39	4.39	0.74	0.74	81.2656	1.25608	12.0265	29.0835
115	714	A	5.06 N	73.79 E	5	H	6	W	100	102	40.21	40.2	40.22	9.16	8.74	10.09	T. sacculifer without a sac	300-355	O	4.14	4.14	0.59	0.59	89.3521	1.29069	15.5433	28.432
115	714	A	5.06 N	73.79 E	6	H	2	W	90	92	43.81	43.8	43.82	9.39	8.91	10.22	T. sacculifer without a sac	300-355	O	5.22	5.22	0.96	0.96	112.209	1.25393	10.9483	31.0076
115	714	A	5.06 N	73.79 E	6	H	5	W	10	12	47.51	47.5	47.52	9.62	9.08	10.35	T. sacculifer without a sac	300-355	O	5.38	5.38	1.24	1.24	90.0622	1.25386	23.4728	31.343
115	714	A	5.06 N	73.79 E	7	H	1	W	40	42	51.41	51.4	51.42	9.88	9.29	10.48	T. sacculifer without a sac	300-355	O	5.29	5.29	1.31	1.31	111.539	1.25968	16.0219	31.1556
115	714	A	5.06 N	73.79 E	7	H	3	W	110	112	55.11	55.1	55.12	10.2	9.57	10.67	T. sacculifer without a sac	300-355	O	5.19	5.19	1.23	1.23	152.694	1.22678	15.7	30.9435
115	714	A	5.06 N	73.79 E	7	H	6	W	10	12	58.61	58.6	58.62	10.59	9.81	10.93	T. sacculifer without a sac	300-355	O	4.89	4.89	0.74	0.74	105.284	1.30067	18.8707	30.282
115	714	A	5.06 N	73.79 E	8	H	2	W	10	12	62.21	62.2	62.22	10.93	10.23	11.29	T. sacculifer without a sac	300-355	O	5.14	5.14	1.18	1.18	90.5838	1.26925	13.5588	30.836
115	714	A	5.06 N	73.79 E	8	H	4	W	100	102	66.11	66.1	66.12	11.28	10.7	11.63	T. sacculifer without a sac	300-355	O	4.8	4.8	1.49	1.49	115.934	1.27898	29.7428	30.0756
115	714	A	5.06 N	73.79 E	8	H	6	W	140	142	69.51	69.5	69.52	11.57	11.14	11.92	T. sacculifer without a sac	300-355	O	4.32	4.32	1.38	1.38	110.74	1.25839	24.0537	28.9049
115	714	A	5.06 N	73.79 E	9	H	3	W	10	12	73.31	73.3	73.32	11.9	11.34	12.21	T. sacculifer without a sac	300-355	O	5.16	5.16	1.13	1.13	84.0591	1.29081	23.0656	30.8791
115	714	A	5.06 N	73.79 E	9	H	3	W	10	12	73.31	73.3	73.32	11.9	11.34	12.21	T. sacculifer without a sac	300-355	O	5.21	5.21	1.08	1.08	85.9943	1.29233	26.6614	30.9863
115	714	A	5.06 N	73.79 E	10	H	1	W	100	102	80.81	80.8	80.82	12.48	11.78	13.08	T. sacculifer without a sac	300-355	O	4.58	4.58	1.64	1.64	90.071	1.25637	14.1554	29.5543
115	714	A	5.06 N	73.79 E	10	H	4	W	20	22	84.51	84.5	84.52	12.8	11.97	13.39	T. sacculifer without a sac	300-355	O	4.79	4.79	1.01	1.01	82.5509	1.3291	17.3546	30.0524
115	714	A	5.06 N	73.79 E	10	H	6	W	80	82	88.11	88.1	88.12	13.27	12.1	13.65	T. sacculifer without a sac	300-355	O	5.16	5.16	1.98	1.98	109.82	1.28	27.44	30.8791
115	714	A	5.06 N	73.79 E	11	H	2	W	100	102	92.01	92	92.02	13.45	12.33	13.9	T. sacculifer without a sac	300-355	O	5.73033	5.73033	1.4581	1.4581	172.857	1.26842	69.4398	32.044
115	714	A	5.06 N	73.79 E	11	H	2	W	100	102	92.01	92	92.02	13.45	12.33	13.9	T. sacculifer without a sac	300-355	O	5.77737	5.77737	1.61227	1.61227	178.923	1.24601	77.9852	32.1348
115	714	A	5.06 N	73.79 E	11	H	2	W	100	102	92.01	92	92.02	13.45	12.33	13.9	T. sacculifer without a sac	300-355	O	5.78	5.78			166.19	1.24	72.34	32.1399
115	714	A	5.06 N	73.79 E	11	H	4	W	140	142	95.41	95.4	95.42	13.61	12.54	14.13	T. sacculifer without a sac	300-355	O	5.36	5.36	2	2	227.59	1.18	84.02	31.3016
115	714	A	5.06 N	73.79 E	12	H	1	W	50	52	99.61	99.6	99.62	13.79	12.78	14.39	T. sacculifer without a sac	300-355	O	4.37	4.37	1.78	1.78	185.52	1.17	69.03	29.0327
115	714	A	5.06 N	73.79 E	12	H	3	W	90	92	103.01	103	103.02	13.94	12.97	14.57	T. sacculifer without a sac	300-355	O	4.4	4.4	1.46	1.46	208	1.19	75.6	29.1088
115	714	A	5.06 N	73.79 E	12	H	5	W	100	102	106.11	106.1	106.12	14.06	13.14	14.75	T. sacculifer without a sac	300-355	O	4.05	4.05	1.32	1.32	133.56	1.21	56.89	28.1878
115	714	A	5.06 N	73.79 E	13	H	1	W	100	102	109.71	109.7	109.72	14.21	13.39	14.95	T. sacculifer without a sac	300-355	O	4.82	4.82	1.58	1.58	236.69	1.17	81.98	30.1218
115	714	A	5.06 N	73.79 E	13	H	4	W	15	17	113.36	113.35	113.37	14.37	13.7	15.14	T. sacculifer without a sac	300-355	O	4.63	4.63	1.55	1.55	211.11	1.17	81.18	29.6749
115	714	A	5.06 N	73.79 E	13	H	6	W	140	142	117.61	117.6	117.62	14.57	14.08	15.36	T. sacculifer without a sac	300-355	O	3.92	3.92	1.24	1.24	190.05	1.19	63.11	27.8253
115	714	A	5.06 N	73.79 E	14	X	2	W	70	72	120.61	120.6	120.62	14.71	14.34	15.51	T. sacculifer without a sac	300-355	O	4.25	4.25	1.46	1.46	215.63	1.17	69.65	28.7234
115	714	A	5.06 N	73.79 E	14	X	2	W	70	72	120.61	120.6	120.62	14.71	14.34	15.51	T. sacculifer without a sac	300-355	O	4.29	4.29	1.4	1.4	226.59	1.18	68.02	28.8275
115	714	A	5.06 N	73.79 E	14	X	5	W	100	102	125.41	125.4	125.42	15.11	14.71	15.76	T. sacculifer without a sac	300-355	O	4.49	4.49	1.43	1.43	218.88	1.19	60.31	29.3337
115	714	A	5.06 N	73.79 E	15	X	2	W	29	31	128.6	128.59	128.61	15.68	14.94	15.97	T. sacculifer without a sac	300-355	O	4.64	4.64	1.43	1.43	208.3	1.16	41.47	29.6989
115	714	A	5.06 N	73.79 E	15	X	3	W	140	142	131.21	131.2	131.22	15.82	15.11	16.18	T. sacculifer without a sac	300-355	O	4.88	4.88	1.53	1.53	215.25	1.21		30.2592
115	714	A	5.06 N	73.79 E	15	X	5	W	115	117	133.96	133.95	133.97	15.96	15.27	16.4	T. sacculifer without a sac	300-355	O	4.98	4.98	1.4	1.4	207.36	1.19	65.78	30.4846
115	714	A	5.06 N	73.79 E	16	X	3	W	10	12	139.51	139.5	139.52	16.23	15.69	16.8	T. sacculifer without a sac	300-355	O	5.3	5.3	1.61	1.61	282.28	1.1	58.26	31.1766
115	714	A	5.06 N	73.79 E	16	X	5	W	70	72	143.11	143.1	143.12	16.42	16.04	16.97	T. sacculifer without a sac	300-355	O	5.2	5.2	1.69	1.69	294.69	1.14	47.1	30.9649
115	714	A	5.06 N	73.79 E	17	X	1	W	120	122	147.31	147.3	147.32	16.7	16.42	17.14	T. sacculifer without a sac	300-355	O	4.95	4.95	2.06	2.06	276.04	1.1	37.03	30.4175
115	714	A	5.06 N	73.79 E	17	X	4	W	100	102	151.61	151.6	151.62	17.03	16.68	17.34	T. sacculifer without a sac	300-355	O	4.59	4.59	1.32	1.32	212.42	1.18	35.14	29.5785
115	714	A	5.06 N	73.79 E	18	X	2	W	70	72	157.91	157.9	157.92	17.48	17.21	17.76	T. sacculifer without a sac	300-355	O	4.79	4.79	1.27	1.27	237.82	1.17	79.01	30.0524
115	714	A	5.06 N	73.79 E	18	X	4	W	100	102	161.21	161.2	161.22	17.66	17.5	18.15	T. sacculifer without a sac	300-355	O	4.97	4.97	1.44	1.44	193.19	1.13	94.15	30.4623
115	714	A	5.06 N	73.79 E	18	X	4	W	100	102	161.21	161.2	161.22	17.66	17.5	18.15	T. sacculifer without a sac	300-355	O	5.08	5.08	1.59	1.59	218.17	1.14	96.79	30.7055
115	714	A	5.06 N	73.79 E	19	X	1	W	50	52	165.81	165.8	165.82	18.19	17.87	19.08	T. sacculifer without a sac	300-355	O	5.33	5.33	1.32	1.32	199.87	1.13	97.38	31.2393
115	714	A	5.06 N	73.79 E	19	X	3	W	30	32	168.61	168.6	168.62	18.64	18.2	19.35	T. sacculifer without a sac	300-355	O	4.97	4.97	1.87	1.87	185.98	1.15	77.26	30.4623
115	714	A	5.06 N	73.79 E	19	X	5	W	72	74	172.03	172.02	172.04	19.1	18.57	19.58	T. sacculifer without a sac	300-355	O	4.57	4.57	0.92	0.92	85.26	1.25	45.09	29.53
115	714	A	5.06 N	73.79 E	20	X	1	W	120	122	176.21	176.2	176.22	19.5	18.94	20.02	T. sacculifer without a sac	300-355	O	5.22	5.22	1.45	1.45	118.69	1.21	57.28	31.0076
115	714	A	5.06 N	73.79 E	20	X	4	W	10	12	179.61	179.6	179.62	19.79	19.21	20.26	T. sacculifer without a sac	300-355	O	5.43	5.43	1.77	1.77	284.99	1.16	52.56	31.4458
115	714	A	5.06 N	73.79 E	4	H	2	W	10	12	22.29	22.28	22.3	8.57	8.38	9.11	D. venezuelana	300-355	O	3.50585	3.50585	0.800944	0.800944	62.4666	1.38325	13.3487	26.5846
115	714	A	5.06 N	73.79 E	4	H	4	W	50	52	25.64	25.63	25.65	8.68	8.44	9.32	D. venezuelana	300-355	O	4.01134	4.01134	0.843424	0.843424	73.841	1.27465	14.446	28.0812
115	714	A	5.06 N	73.79 E	4	H	7	W	10	12	29.74	29.73	29.75	8.86	8.52	9.6	D. venezuelana	300-355	O	3.88145	3.88145	0.940288	0.940288	91.6378	1.32824	15.0138	27.7155
115	714	A	5.06 N	73.79 E	5	H	1	W	130	132	33.01	33	33.02	8.97	8.57	9.8	D. venezuelana	300-355	O	3.41198	3.41198	0.646619	0.646619	109.404	1.32608	22.6203	26.2831
115	714	A	5.06 N	73.79 E	5	H	4	W	50	52	36.71	36.7	36.72	9.04	8.66	9.94	D. venezuelana	300-355	O	3.89201	3.89201	0.861446	0.861446	107.794	1.29597	14.2951	27.7457
115	714	A	5.06 N	73.79 E	5	H	6	W	100	102	40.21	40.2	40.22	9.16	8.74	10.09	D. venezuelana	300-355	O	3.46418	3.46418	0.592793	0.592793	95.4539	1.41056	13.457	26.4518
115	714	A	5.06 N	73.79 E	6	H	2	W	90	92	43.81	43.8	43.82	9.39	8.91	10.22	D. venezuelana	300-355	O	3.97957	3.97957	0.831452	0.831452	124.547	1.35566	11.6424	27.9929
115	714	A	5.06 N	73.79 E	6	H	5	W	10	12	47.51	47.5	47.52	9.62	9.08	10.35	D. venezuelana	300-355	O	4.10539	4.10539	0.771312	0.771312	93.5755	1.33348	15.6579	28.3387
115	714	A	5.06 N	73.79 E	7	H	1	W	40	42	51.41	51.4	51.42	9.88	9.29	10.48	D. venezuelana	300-355	O	4.48492	4.48492	1.6023	1.6023	114.309	1.3152	35.592	29.3212
115	714	A	5.06 N	73.79 E	7	H	3	W	110	112	55.11	55.1	55.12	10.2	9.57	10.67	D. venezuelana	300-355	O	4.38091	4.38091	1.08599	1.08599	191.545	1.25443	17.8796	29.0605
115	714	A	5.06 N	73.79 E	7	H	3	W	110	112	55.11	55.1	55.12	10.2	9.57	10.67	D. venezuelana	300-355	O	4.48795	4.48795	1.10133	1.10133	186.083	1.30233	25.8064	29.3287
115	714	A	5.06 N	73.79 E	7	H	6	W	10	12	58.61	58.6	58.62	10.59	9.81	10.93	D. venezuelana	300-355	O	4.07125	4.07125	0.775878	0.775878	97.6698	1.37957	12.2381	28.2459
115	714	A	5.06 N	73.79 E	8	H	2	W	10	12	62.21	62.2	62.22	10.93	10.23	11.29	D. venezuelana	300-355	O	4.27412	4.27412	1.01073	1.01073	87.8806	1.38359	16.3399	28.7863
115	714	A	5.06 N	73.79 E	8	H	4	W	100	102	66.11	66.1	66.12	11.28	10.7	11.63	D. venezuelana	300-355	O	3.57339	3.57339	0.919449	0.919449	107.396	1.3267	23.4644	26.7967
115	714	A	5.06 N	73.79 E	8	H	6	W	140	142	69.51	69.5	69.52	11.57	11.14	11.92	D. venezuelana	300-355	O	3.8181	3.8181	1.05468	1.05468	149.099	1.27987	26.3394	27.5326
115	714	A	5.06 N	73.79 E	9	H	3	W	10	12	73.31	73.3	73.32	11.9	11.34	12.21	D. venezuelana	300-355	O	3.78603	3.78603	1.29089	1.29089	77.8273	1.46025	39.4454	27.4389
115	714	A	5.06 N	73.79 E	10	H	1	W	100	102	80.81	80.8	80.82	12.48	11.78	13.08	D. venezuelana	300-355	O	3.67035	3.67035	1.31848	1.31848	108.432	1.43681	19.3108	27.0941
115	714	A	5.06 N	73.79 E	10	H	4	W	20	22	84.51	84.5	84.52	12.8	11.97	13.39	D. venezuelana	300-355	O	3.71633	3.71633	1.14331	1.14331	77.3262	1.50391	12.967	27.2324
115	714	A	5.06 N	73.79 E	10	H	6	W	80	82	88.11	88.1	88.12	13.27	12.1	13.65	D. venezuelana	300-355	O	3.99947	3.99947	1.6483	1.6483	142.712	1.35393	50.4971	28.0483
115	714	A	5.06 N	73.79 E	11	H	2	W	100	102	92.01	92	92.02	13.45	12.33	13.9	D. venezuelana	300-355	O	3.96857	3.96857	1.22284	1.22284	166.236	1.33587	76.3449	27.9621
115	714	A	5.06 N	73.79 E	11	H	4	W	140	142	95.41	95.4	95.42	13.61	12.54	14.13	D. venezuelana	300-355	O	3.73853	3.73853	1.17493	1.17493	180.469	1.29845	63.337	27.2986
115	714	A	5.06 N	73.79 E	12	H	1	W	50	52	99.61	99.6	99.62	13.79	12.78	14.39	D. venezuelana	300-355	O	4.11409	4.11409	1.35173	1.35173	169.687	1.32944	58.8185	28.3623
115	714	A	5.06 N	73.79 E	12	H	1	W	50	52	99.61	99.6	99.62	13.79	12.78	14.39	D. venezuelana	300-355	O	4.25942	4.25942	1.61104	1.61104	173.999	1.36948	57.1491	28.748
115	714	A	5.06 N	73.79 E	12	H	3	W	90	92	103.01	103	103.02	13.94	12.97	14.57	D. venezuelana	300-355	O	3.64294	3.64294	1.06029	1.06029	170.492	1.28847	61.1893	27.0108
115	714	A	5.06 N	73.79 E	12	H	5	W	100	102	106.11	106.1	106.12	14.06	13.14	14.75	D. venezuelana	300-355	O	3.55338	3.55338	1.37787	1.37787	110.665	1.40781	52.4085	26.7343
115	714	A	5.06 N	73.79 E	13	H	1	W	100	102	109.71	109.7	109.72	14.21	13.39	14.95	D. venezuelana	300-355	O	3.7711	3.7711	1.17875	1.17875	204.607	1.29961	66.2794	27.395
115	714	A	5.06 N	73.79 E	13	H	4	W	15	17	113.36	113.35	113.37	14.37	13.7	15.14	D. venezuelana	300-355	O	3.6803	3.6803	1.34222	1.34222	229.822	1.23269	65.9588	27.1242
115	714	A	5.06 N	73.79 E	13	H	6	W	140	142	117.61	117.6	117.62	14.57	14.08	15.36	D. venezuelana	300-355	O	3.89634	3.89634	1.46819	1.46819	214.958	1.26218	67.5851	27.758
115	714	A	5.06 N	73.79 E	13	H	6	W	140	142	117.61	117.6	117.62	14.57	14.08	15.36	D. venezuelana	300-355	O	4.04067	4.04067	1.38604	1.38604	224.511	1.27974	69.4143	28.1622
115	714	A	5.06 N	73.79 E	14	X	2	W	70	72	120.61	120.6	120.62	14.71	14.34	15.51	D. venezuelana	300-355	O	4.03771	4.03771	1.21834	1.21834	210.18	1.25459	57.5534	28.154
115	714	A	5.06 N	73.79 E	14	X	5	W	100	102	125.41	125.4	125.42	15.11	14.71	15.76	D. venezuelana	300-355	O	3.80625	3.80625	1.43507	1.43507	200.508	1.27316	34.8648	27.4981
115	714	A	5.06 N	73.79 E	15	X	2	W	29	31	128.6	128.59	128.61	15.68	14.94	15.97	D. venezuelana	300-355	O	4.04439	4.04439	1.32572	1.32572	226.188	1.28998	34.3188	28.1724
115	714	A	5.06 N	73.79 E	15	X	3	W	140	142	131.21	131.2	131.22	15.82	15.11	16.18	D. venezuelana	300-355	O	4.17596	4.17596	1.45421	1.45421	219.777	1.29514	37.3847	28.5281
115	714	A	5.06 N	73.79 E	15	X	5	W	115	117	133.96	133.95	133.97	15.96	15.27	16.4	D. venezuelana	300-355	O	3.87102	3.87102	1.67353	1.67353	218.067	1.35193	41.3792	27.6856
115	714	A	5.06 N	73.79 E	16	X	3	W	10	12	139.51	139.5	139.52	16.23	15.69	16.8	D. venezuelana	300-355	O	4.38587	4.38587	1.88179	1.88179	267.402	1.23598	42.8132	29.073
115	714	A	5.06 N	73.79 E	16	X	5	W	70	72	143.11	143.1	143.12	16.42	16.04	16.97	D. venezuelana	300-355	O	4.17556	4.17556	1.76775	1.76775	215.122	1.26649	25.6499	28.527
115	714	A	5.06 N	73.79 E	17	X	1	W	120	122	147.31	147.3	147.32	16.7	16.42	17.14	D. venezuelana	300-355	O	3.848	3.848	1.48394	1.48394	261.696	1.23884	27.81	27.6193
115	714	A	5.06 N	73.79 E	17	X	4	W	100	102	151.61	151.6	151.62	17.03	16.68	17.34	D. venezuelana	300-355	O	3.90395	3.90395	1.48486	1.48486	243.035	1.26388	30.9058	27.7797
115	714	A	5.06 N	73.79 E	18	X	2	W	70	72	157.91	157.9	157.92	17.48	17.21	17.76	D. venezuelana	300-355	O	4.1971	4.1971	1.55397	1.55397	251.826	1.28561	53.3171	28.5842
115	714	A	5.06 N	73.79 E	18	X	4	W	100	102	161.21	161.2	161.22	17.66	17.5	18.15	D. venezuelana	300-355	O	4.21729	4.21729	1.70517	1.70517	224.7	1.26528	67.0681	28.6375
115	714	A	5.06 N	73.79 E	19	X	1	W	50	52	165.81	165.8	165.82	18.19	17.87	19.08	D. venezuelana	300-355	O	4.29244	4.29244	1.76923	1.76923	213.355	1.29765	68.4115	28.8338
115	714	A	5.06 N	73.79 E	19	X	3	W	30	32	168.61	168.6	168.62	18.64	18.2	19.35	D. venezuelana	300-355	O	4.2314	4.2314	1.99002	1.99002	168.93	1.33414	49.6917	28.6746
115	714	A	5.06 N	73.79 E	19	X	5	W	72	74	172.03	172.02	172.04	19.1	18.57	19.58	D. venezuelana	300-355	O	3.36726	3.36726	1.26414	1.26414	88.8837	1.29551	44.8547	26.1365
115	714	A	5.06 N	73.79 E	20	X	1	W	120	122	176.21	176.2	176.22	19.5	18.94	20.02	D. venezuelana	300-355	O	3.82339	3.82339	1.28991	1.28991	106.958	1.37076	44.0258	27.548
115	714	A	5.06 N	73.79 E	20	X	4	W	10	12	179.61	179.6	179.62	19.79	19.21	20.26	D. venezuelana	300-355	O	4.20711	4.20711	1.53651	1.53651	207.783	1.24307	54.3411	28.6107
117	730	A	17.73 N	57.69 E	22	X	6	W	40	42	208.81	208.8	208.82	11.8881	11.5888	12.7569	D. altispira	300-355	O+R	4.62	5.082	0.57	0.741	101.294	1.5036	89.798	30.7099
117	730	A	17.73 N	57.69 E	23	X	2	W	40	42	212.51	212.5	212.52	11.9049	11.6458	12.8157	D. altispira	300-355	O+R	3.56	3.916	0.46	0.598	76.8937	1.45739	17.6484	27.8139
117	730	A	17.73 N	57.69 E	23	X	6	W	40	42	218.51	218.5	218.52	11.9321	11.7369	12.9061	D. altispira	300-355	O+R	3.63	3.993	0.51	0.663	89.959	1.4938	8.80064	28.0303
117	730	A	17.73 N	57.69 E	23	X	6	W	40	42	218.51	218.5	218.52	11.9321	11.7369	12.9061	D. altispira	300-355	O+R	3.69	4.059	0.65	0.845	98.935	1.52383	26.87	28.2125
117	730	A	17.73 N	57.69 E	24	X	2	W	40	42	222.11	222.1	222.12	11.9485	11.7904	12.9567	D. altispira	300-355	O+R	4.27	4.697	0.53	0.689	71.0321	1.51199	11.3981	29.8345
117	730	A	17.73 N	57.69 E	25	X	2	W	40	42	231.81	231.8	231.82	12.1606	11.9368	13.087	D. altispira	300-355	O+R	3.94	4.334	0.7	0.91	99.9003	1.55633	11.6543	28.9408
117	730	A	17.73 N	57.69 E	25	X	6	W	40	42	237.81	237.8	237.82	12.4096	12.0475	13.3532	D. altispira	300-355	O+R	4.16	4.576	0.66	0.858	116.294	1.61158	17.5039	29.5446
117	730	A	17.73 N	57.69 E	26	X	2	W	40	42	241.51	241.5	241.52	12.5556	12.112	13.5886	D. altispira	300-355	O+R	6.28	6.908	0.58	0.754	54.0431	1.5885	18.65	34.1207
117	730	A	17.73 N	57.69 E	26	X	CC	W	10	12	246.74	246.73	246.75	12.768	12.201	13.8942	D. altispira	300-355	O+R	4.89	5.379	0.81	1.053	109.63	1.61041	19.5255	31.341
117	730	A	17.73 N	57.69 E	27	X	4	W	40	42	254.11	254.1	254.12	13.0469	12.3248	14.3829	D. altispira	300-355	O+R	4.33	4.763	0.73	0.949	103.946	1.66622	11.1202	29.9896
117	730	A	17.73 N	57.69 E	27	X	4	W	40	42	254.11	254.1	254.12	13.0469	12.3248	14.3829	D. altispira	300-355	O+R	4.85	5.335	0.79	1.027	119.121	1.64424	13.8376	31.2497
117	730	A	17.73 N	57.69 E	28	X	3	W	40	42	262.31	262.3	262.32	13.228	12.4805	14.4703	D. altispira	300-355	O+R	5.46	6.006	0.79	1.027	72.005	1.61692	29.5282	32.566
117	730	A	17.73 N	57.69 E	29	X	2	W	40	42	270.51	270.5	270.52	13.4197	12.7366	14.5732	D. altispira	300-355	O+R	5.07	5.577	0.67	0.871	66.108	1.75002	20.084	31.7426
117	730	A	17.73 N	57.69 E	30	X	4	W	40	42	283.11	283.1	283.12	13.728	13.3295	14.7451	D. altispira	300-355	O+R	4	4.4	0.67	0.871	60.4627	1.68967	12.0746	29.1088
117	730	A	17.73 N	57.69 E	30	X	4	W	40	42	283.11	283.1	283.12	13.728	13.3295	14.7451	D. altispira	300-355	O+R	4.21	4.631	0.68	0.884	64.699	1.68802	10.2031	29.6773
117	730	A	17.73 N	57.69 E	31	X	1	W	40	42	288.31	288.3	288.32	13.8597	13.5772	14.8183	D. altispira	300-355	O+R	6.21	6.831	0.68	0.884	61.7275	1.64025	28.4111	33.9962
117	730	A	17.73 N	57.69 E	31	X	5	W	40	42	294.31	294.3	294.32	14.1104	13.7162	14.905	D. altispira	300-355	O+R	5.1	5.61	0.77	1.001	57.2062	1.68849	21.9007	31.8082
117	730	A	17.73 N	57.69 E	33	X	3	W	40	42	310.61	310.6	310.62	14.724	14.0534	15.1632	D. altispira	300-355	O+R	5.17	5.687	1.07	1.391	101.519	1.58458	23.1519	31.9596
117	730	A	17.73 N	57.69 E	33	X	3	W	40	42	310.61	310.6	310.62	14.724	14.0534	15.1632	D. altispira	300-355	O+R	5.49	6.039	1.03	1.339	98.6846	1.60999	24.2627	32.6269
117	730	A	17.73 N	57.69 E	34	X	1	W	40	42	317.31	317.3	317.32	14.877	14.1947	15.2911	D. altispira	300-355	O+R	6.04	6.644	0.8	1.04	49.6333	1.57218	21.4527	33.6878
117	730	A	17.73 N	57.69 E	35	X	2	W	8	10	328.19	328.18	328.2	15.1163	14.4458	15.5158	D. altispira	300-355	O+R	6.03	6.633	0.97	1.261	171.96	1.71233	37.0006	33.6694
117	730	A	17.73 N	57.69 E	37	X	1	W	40	42	346.31	346.3	346.32	15.5096	15.0553	15.8458	D. altispira	300-355	O+R	5.63	6.193	0.82	1.066	81.8504	1.59773	17.1316	32.9067
117	730	A	17.73 N	57.69 E	38	X	1	W	40	42	356.01	356	356.02	15.7297	15.3133	15.9826	D. altispira	300-355	O+R	4.87	5.357	1.04	1.352	101.321	1.63675	57.1781	31.2954
