# Supplementary material for: Contrasting evolution of the Arabian Sea and Pacific Ocean oxygen minimum zones during the Miocene
Source: Commun Earth Environ. 2026 Jan 16;7(1):47. doi: 10.1038/s43247-025-03112-4 (PMC12811131; doi:10.1038/s43247-025-03112-4)
Supplement: Supplementary file 6 — Supplementary Data 3 [file 43247_2025_3112_MOESM6_ESM.xlsx]

## Sheet: Sheet1
Leg	Site	Hole	Latitude (decimal degrees)	Longitude (decimal degrees)	Core	Drill type	Section	working or archive half	Sampling interval top (cm)	Sampling interval bottom (cm)	Average depth CSF-A (m)	Top depth CSF-A (m)	Bottom depth CSF-A (m)	Mean age (Ma)	Age confidence 5%	Age confidence 95%	δ15N (permille vs. air) T.sacculifer	N content (nmolN/mg calcite) T.sacculifer	δ15N (permille vs. air) D.altispira	N content (nmolN/mg calcite) D.altispira	δ15N (permille vs. air) G.menardii	N content (nmolN/mg calcite) G.menardii	δ15N (permille vs. air) P.mayeri	N content (nmolN/mg calcite) P.mayeri	δ15N (permille vs. air) mixed foraminifera	N content (nmolN/mg calcite) mixed foraminifera	δ15N (permille vs. air) bulk sediment	N content (nmolN/mg calcite) bulk sediment
115	714	A	5.06 N	73.79 E	1	H	1	W	15	18	0.165	0.15	0.18	0.00404986			8.35711	4.25664
115	714	A	5.06 N	73.79 E	2	H	1	W	80	82	3.61	3.6	3.62	0.086			7.14473	4.00768
115	714	A	5.06 N	73.79 E	2	H	3	W	145	147	7.26	7.25	7.27	0.172953			9.186	4.38273
115	714	A	5.06 N	73.79 E	2	H	6	W	60	62	10.91	10.9	10.92	0.259906			8.98099	4.30775
115	714	A	5.06 N	73.79 E	3	H	2	W	70	72	14.61	14.6	14.62	0.34805			8.51691	4.10496
115	714	A	5.06 N	73.79 E	4	H	2	W	10	12	22.29	22.28	22.3	8.57	8.38	9.11	7.36126	3.72204			8.46009	3.02118					5.16659
115	714	A	5.06 N	73.79 E	4	H	4	W	50	52	25.64	25.63	25.65	8.68	8.44	9.32	7.28079	3.79358			9.52427	3.23747
115	714	A	5.06 N	73.79 E	4	H	7	W	10	12	29.74	29.73	29.75	8.86	8.52	9.6	7.67987	3.62581			8.7921	3.04865
115	714	A	5.06 N	73.79 E	5	H	1	W	130	132	33.01	33	33.02	8.97	8.57	9.8	7.13082	3.72571			8.84854	3.27924					5.08055
115	714	A	5.06 N	73.79 E	5	H	4	W	50	52	36.71	36.7	36.72	9.04	8.66	9.94	7.36011	3.68347			8.50664	3.27893
115	714	A	5.06 N	73.79 E	5	H	6	W	100	102	40.21	40.2	40.22	9.16	8.74	10.09	7.69354	3.90224			9.87905	3.50768
115	714	A	5.06 N	73.79 E	6	H	2	W	90	92	43.81	43.8	43.82	9.39	8.91	10.22					8.48944	3.34448					5.40671
115	714	A	5.06 N	73.79 E	6	H	5	W	10	12	47.51	47.5	47.52	9.62	9.08	10.35	6.89497	3.85454
115	714	A	5.06 N	73.79 E	7	H	1	W	40	42	51.41	51.4	51.42	9.88	9.29	10.48	7.42579	3.56944
115	714	A	5.06 N	73.79 E	7	H	3	W	110	112	55.11	55.1	55.12	10.2	9.57	10.67	7.03455	3.86169									5.50476
115	714	A	5.06 N	73.79 E	7	H	6	W	10	12	58.61	58.6	58.62	10.59	9.81	10.93	6.81059	4.04469
115	714	A	5.06 N	73.79 E	8	H	2	W	10	12	62.21	62.2	62.22	10.93	10.23	11.29	7.17715	4.00722
115	714	A	5.06 N	73.79 E	8	H	4	W	100	102	66.11	66.1	66.12	11.28	10.7	11.63	6.64764	4.15505									5.05053
115	714	A	5.06 N	73.79 E	9	H	3	W	10	12	73.31	73.3	73.32	11.9	11.34	12.21	6.34869	3.9447					7.66196	3.90886			4.67134
115	714	A	5.06 N	73.79 E	10	H	1	W	100	102	80.81	80.8	80.82	12.48	11.78	13.08	6.69238	4.01773					7.65668	3.99501
115	714	A	5.06 N	73.79 E	10	H	4	W	20	22	84.51	84.5	84.52	12.8	11.97	13.39	6.14265	4.03302					7.92512	3.84203
115	714	A	5.06 N	73.79 E	10	H	6	W	80	82	88.11	88.1	88.12	13.27	12.1	13.65	5.025	3.20876					6.10418	3.50002			4.03802
115	714	A	5.06 N	73.79 E	11	H	2	W	100	102	92.01	92	92.02	13.45	12.33	13.9	5.43233	3.22736					6.26463	3.48847
115	714	A	5.06 N	73.79 E	11	H	4	W	140	142	95.41	95.4	95.42	13.61	12.54	14.13	5.67095	3.03537					5.49513	3.58802
115	714	A	5.06 N	73.79 E	12	H	1	W	50	52	99.61	99.6	99.62	13.79	12.78	14.39	5.1679	3.04054					6.50768	3.30326			3.60381
115	714	A	5.06 N	73.79 E	12	H	3	W	90	92	103.01	103	103.02	13.94	12.97	14.57	5.94112	3.07839					6.06586	3.19813
115	714	A	5.06 N	73.79 E	12	H	5	W	100	102	106.11	106.1	106.12	14.06	13.14	14.75	4.72681	2.80634					6.04884	3.04961
115	714	A	5.06 N	73.79 E	13	H	1	W	100	102	109.71	109.7	109.72	14.21	13.39	14.95	5.12736	2.70156									4.1921
115	714	A	5.06 N	73.79 E	13	H	4	W	15	17	113.36	113.35	113.37	14.37	13.7	15.14	5.34048	2.96499					5.82993	3.10642
115	714	A	5.06 N	73.79 E	13	H	6	W	140	142	117.61	117.6	117.62	14.57	14.08	15.36	4.97926	2.72305
115	714	A	5.06 N	73.79 E	14	X	2	W	70	72	120.61	120.6	120.62	14.71	14.34	15.51	5.27988	2.8944									3.85493
115	714	A	5.06 N	73.79 E	14	X	5	W	100	102	120.61	120.6	120.62	15.11	14.71	15.76	5.53743	2.83333					6.35597	3.15997
115	714	A	5.06 N	73.79 E	15	X	2	W	29	31	128.6	128.59	128.61	15.68	14.94	15.97	5.89649	2.96003
115	714	A	5.06 N	73.79 E	15	X	3	W	140	142	131.21	131.2	131.22	15.82	15.11	16.18	5.16072	3.00071									3.93297
115	714	A	5.06 N	73.79 E	16	X	3	W	10	12	139.51	139.5	139.52	16.23	15.69	16.8	4.75941	2.83013
115	714	A	5.06 N	73.79 E	16	X	5	W	70	72	143.11	143.1	143.12	16.42	16.04	16.97	5.48587	3.10826									3.89895
115	714	A	5.06 N	73.79 E	17	X	4	W	100	102	151.61	151.6	151.62	17.03	16.68	17.34	5.07773	3.14388
115	714	A	5.06 N	73.79 E	18	X	2	W	70	72	157.91	157.9	157.92	17.48	17.21	17.76	6.5123	2.86977					7.48457	3.1325			3.63983
115	714	A	5.06 N	73.79 E	18	X	4	W	100	102	161.21	161.2	161.22	17.66	17.5	18.15	4.05853	3.20196
115	714	A	5.06 N	73.79 E	19	X	3	W	30	32	168.61	168.6	168.62	18.64	18.2	19.35	4.95725	3.5226
115	714	A	5.06 N	73.79 E	19	X	5	W	72	74	172.03	172.02	172.04	19.1	18.57	19.58	6.43373	3.40368
115	714	A	5.06 N	73.79 E	20	X	1	W	120	122	176.21	176.2	176.22	19.5	18.94	20.02	7.03617	3.01339
115	714	A	5.06 N	73.79 E	20	X	4	W	10	12	179.61	179.6	179.62	19.79	19.21	20.26	5.89429	3.50189									3.96599
117	730	A	17.73 N	57.69 E	1	H	1	W	13	15	0.14	0.13	0.15	0.00440421			9.69741	4.08884
117	730	A	17.73 N	57.69 E	1	H	4	W	40	42	4.91	4.9	4.92	0.166005			5.3816	2.90982
117	730	A	17.73 N	57.69 E	2	H	1	W	40	42	8.71	8.7	8.72	0.294743			9.59726	4.01014
117	730	A	17.73 N	57.69 E	2	X	4	W	40	42	13.21	13.2	13.22	0.447196			9.92622	4.70279
117	730	A	17.73 N	57.69 E	3	X	1	W	40	42	18.21	18.2	18.22	0.616589
117	730	A	17.73 N	57.69 E	3	X	5	W	40	42	24.21	24.2	24.22	9.50467
117	730	A	17.73 N	57.69 E	3	X	CC	W	20	22	27.53	27.52	27.54	9.54489
117	730	A	17.73 N	57.69 E	4	X	4	W	40	42	32.21	32.2	32.22	9.60158											8.22365	4.69606
117	730	A	17.73 N	57.69 E	5	X	4	W	40	42	41.71	41.7	41.72	9.71088	9.61776	9.89383
117	730	A	17.73 N	57.69 E	6	X	4	W	40	42	51.21	51.2	51.22	9.8173	9.6264	10.1727
117	730	A	17.73 N	57.69 E	7	X	4	W	40	42	60.71	60.7	60.72	9.91686	9.63767	10.3515
117	730	A	17.73 N	57.69 E	8	X	4	W	40	42	70.41	70.4	70.42	10.0157	9.65824	10.5062
117	730	A	17.73 N	57.69 E	9	X	1	W	40	42	75.61	75.6	75.62	10.0733	9.66906	10.5997
117	730	A	17.73 N	57.69 E	10	X	1	W	40	42	85.31	85.3	85.32	10.3183	9.86239	10.8117
117	730	A	17.73 N	57.69 E	11	X	1	W	40	42	95.01	95	95.02	10.5321	10.1186	10.9856
117	730	A	17.73 N	57.69 E	11	X	5	W	40	42	101.01	101	101.02	10.6449	10.3592	11.1017
117	730	A	17.73 N	57.69 E	12	X	2	W	40	42	106.11	106.1	106.12	10.737	10.5004	11.2023
117	730	A	17.73 N	57.69 E	12	X	6	W	40	42	112.11	112.1	112.12	10.8445	10.5907	11.3168
117	730	A	17.73 N	57.69 E	13	X	3	W	40	42	117.31	117.3	117.32	10.9365	10.631	11.4068
117	730	A	17.73 N	57.69 E	14	X	4	W	40	42	128.41	128.4	128.42	11.1225	10.7177	11.5457
117	730	A	17.73 N	57.69 E	14	X	CC	W	20	22	133.09	133.08	133.1	11.1969	10.7542	11.593
117	730	A	17.73 N	57.69 E	15	X	4	W	40	42	138.11	138.1	138.12	11.2795	10.793	11.6426
117	730	A	17.73 N	57.69 E	16	X	4	W	40	42	147.81	147.8	147.82	11.4495	10.8659	11.7387									9.76817	4.10915
117	730	A	17.73 N	57.69 E	16	X	CC	W	20	22	152.43	152.42	152.44	11.5316	10.9004	11.7859
117	730	A	17.73 N	57.69 E	18	X	1	W	40	42	162.61	162.6	162.62	11.6783	10.9794	11.9254									9.32325	3.90476
117	730	A	17.73 N	57.69 E	18	X	5	W	40	42	168.61	168.6	168.62	11.7079	11.0303	12.0964
117	730	A	17.73 N	57.69 E	19	X	1	W	40	42	172.31	172.3	172.32	11.7243	11.0654	12.1558
117	730	A	17.73 N	57.69 E	19	X	5	W	40	42	178.31	178.3	178.32	11.7502	11.1317	12.2514
117	730	A	17.73 N	57.69 E	20	X	1	W	40	42	182.01	182	182.02	11.7665	11.1795	12.3116
117	730	A	17.73 N	57.69 E	20	X	5	W	40	42	188.01	188	188.02	11.7934	11.2658	12.4106	7.2871	3.86991					9.39258	3.81837
117	730	A	17.73 N	57.69 E	21	X	2	W	40	42	193.11	193.1	193.12	11.8164	11.3437	12.4961	7.84587	3.98603					9.09453	4.09527
117	730	A	17.73 N	57.69 E	21	X	6	W	40	42	199.11	199.1	199.12	11.8438	11.4375	12.5961
117	730	A	17.73 N	57.69 E	22	X	2	W	40	42	202.81	202.8	202.82	11.8607	11.4956	12.6581	8.07906	3.7754					7.35393	3.71968
117	730	A	17.73 N	57.69 E	22	X	6	W	40	42	208.81	208.8	208.82	11.8881	11.5888	12.7569
117	730	A	17.73 N	57.69 E	23	X	2	W	40	42	212.51	212.5	212.52	11.9049	11.6458	12.8157	5.93478	3.73359	8.21229	4.99161			6.32946	3.99908
117	730	A	17.73 N	57.69 E	23	X	6	W	40	42	218.51	218.5	218.52	11.9321	11.7369	12.9061	5.84369	3.35872	6.90783	4.96143			5.28763	3.98447
117	730	A	17.73 N	57.69 E	24	X	2	W	40	42	222.11	222.1	222.12	11.9485	11.7904	12.9567	6.30233	3.62629					7.53547	3.79088
117	730	A	17.73 N	57.69 E	24	X	6	W	40	42	228.11	228.1	228.12	12.0234	11.8737	13.0308
117	730	A	17.73 N	57.69 E	25	X	2	W	40	42	231.81	231.8	231.82	12.1606	11.9368	13.087	4.59498	3.62279	6.1119	4.4668			6.86613	4.10084
117	730	A	17.73 N	57.69 E	25	X	6	W	40	42	237.81	237.8	237.82	12.4096	12.0475	13.3532	5.18525	3.55675	6.94174	6.19474			6.30855	3.80624
117	730	A	17.73 N	57.69 E	26	X	2	W	40	42	241.51	241.5	241.52	12.5556	12.112	13.5886	4.65366	3.83643	6.17913	4.89916			7.14622	3.79269
117	730	A	17.73 N	57.69 E	26	X	CC	W	10	12	246.74	246.73	246.75	12.768	12.201	13.8942	5.8021	3.75913	7.17748	4.72288			6.6097	3.8529
117	730	A	17.73 N	57.69 E	27	X	4	W	40	42	254.11	254.1	254.12	13.0469	12.3248	14.3829	4.83909	3.58201	6.4683	4.91772			6.63811	4.15744
117	730	A	17.73 N	57.69 E	28	X	3	W	40	42	262.31	262.3	262.32	13.228	12.4805	14.4703	5.7809	3.24816	6.33059	4.98885			7.15452	4.34757
117	730	A	17.73 N	57.69 E	29	X	2	W	40	42	270.51	270.5	270.52	13.4197	12.7366	14.5732	6.00084	3.39926	7.1114	4.58742			6.54329	3.35528
117	730	A	17.73 N	57.69 E	29	X	CC	W	10	12	275.45	275.44	275.46	13.5401	12.9593	14.64	7.49725	3.48462					7.10197	3.52443
117	730	A	17.73 N	57.69 E	30	X	4	W	40	42	283.11	283.1	283.12	13.728	13.3295	14.7451	5.4428	4.084					6.36636	3.7954
117	730	A	17.73 N	57.69 E	31	X	1	W	40	42	288.31	288.3	288.32	13.8597	13.5772	14.8183	6.97182	4.09602	7.87335	5.28411			9.42615	3.79359
117	730	A	17.73 N	57.69 E	31	X	5	W	40	42	294.31	294.3	294.32	14.1104	13.7162	14.905	6.18203	3.60681	7.00087	4.89298			7.35586	3.58329
117	730	A	17.73 N	57.69 E	32	X	1	W	40	42	298.01	298	298.02	14.2573	13.7918	14.9604	5.82094	3.8979					5.90561	3.85441
117	730	A	17.73 N	57.69 E	33	X	3	W	40	42	310.61	310.6	310.62	14.724	14.0534	15.1632			6.64815	4.64102			7.57064	4.19177
117	730	A	17.73 N	57.69 E	34	X	1	W	40	42	317.31	317.3	317.32	14.877	14.1947	15.2911	5.9102	3.56497	7.57882	4.66144			7.07918	3.35537
117	730	A	17.73 N	57.69 E	35	X	2	W	8	10	328.19	328.18	328.2	15.1163	14.4458	15.5158	6.26165	3.50395					7.66601	3.88903
117	730	A	17.73 N	57.69 E	37	X	1	W	40	42	346.31	346.3	346.32	15.5096	15.0553	15.8458	6.29677	3.41843	6.75295	4.33773			7.22649	3.446
117	730	A	17.73 N	57.69 E	38	X	1	W	40	42	356.01	356	356.02	15.7297	15.3133	15.9826	7.7085	2.70766					7.11614	2.94907
