# Supplementary material for: Contrasting evolution of the Arabian Sea and Pacific Ocean oxygen minimum zones during the Miocene
Source: Commun Earth Environ. 2026 Jan 16;7(1):47. doi: 10.1038/s43247-025-03112-4 (PMC12811131; doi:10.1038/s43247-025-03112-4)
Supplement: Supplementary file 7 — Supplementary Data 4 [file 43247_2025_3112_MOESM7_ESM.xlsx]

## Sheet: Sheet1
Leg	Site	Hole	Latitude (decimal degrees)	Longitude (decimal degrees)	Core	Drill type	Section	working or archive half	Sampling interval top (cm)	Sampling interval bottom (cm)	Average depth CSF-A (m)	Top depth CSF-A (m)	Bottom depth CSF-A (m)	Mean age (Ma)	Age confidence 5%	Age confidence 95%	peak area GDGT-0	peak area GDGT-1	peak area GDGT-2	peak area GDGT-3	peak area Cren	peak area Cren'	frac. abundance GDGT-0	frac. abundance GDGT-1	frac. abundance GDGT-2	frac. abundance GDGT-3	frac. abundance Cren	frac. abundance Cren'	Crenarcheol concentration (ng/g sediment)	Isoprenoid GDGTs concentration (ng/g sediment)	Branched GDGTs concentration (ng/g sediment)	Sum GDGTs concentration (ng/g sediment)	%GDGTRS (Inglis et al., 2015)
117	730	A	17.73 N	57.69 E	1	X	1	W	13	15	0.14	0.13	0.15	0.00440421			2.28948e+06	718797	1.00462e+06	160410	8.37794e+06	818792	0.17124	0.0537618	0.0751396	0.0119977	0.62662	0.0612408	14917.1	23805.6	121.287	23926.9	26.3423
117	730	A	17.73 N	57.69 E	1	X	4	W	40	42	4.91	4.9	4.92	0.166005			4.10454e+07	1.16811e+07	1.39755e+07	2.20534e+06	1.00356e+08	1.02301e+07	0.228674	0.0650783	0.0778611	0.0122865	0.559106	0.0569943	17465.5	31238.3	154.059	31392.4	19.9512
117	730	A	17.73 N	57.69 E	2	X	1	W	40	42	8.71	8.7	8.72	0.294743			5.91952e+06	1.53146e+06	1.90211e+06	299125	1.61386e+07	1.26895e+06	0.218757	0.0565956	0.070293	0.0110542	0.596406	0.0468942	13661.8	22906.8	142.469	23049.3	17.6525
117	730	A	17.73 N	57.69 E	2	X	4	W	40	42	13.21	13.2	13.22	0.447196			4.00224e+06	1.10139e+06	1.3571e+06	204622	1.09636e+07	1.06047e+06	0.214145	0.0589311	0.0726134	0.0109486	0.586621	0.0567417	14801.6	25231.9	152.534	25384.5	20.9467
117	730	A	17.73 N	57.69 E	3	X	1	W	40	42	18.21	18.2	18.22	0.616589			1.87653e+07	5.39428e+06	6.18929e+06	1.28969e+06	4.98834e+07	4.74941e+06	0.217515	0.0625269	0.071742	0.0149492	0.578215	0.055052	42568.1	73619.9	661.511	74281.4	20.1976
117	730	A	17.73 N	57.69 E	3	X	5	W	40	42	24.21	24.2	24.22	9.50467			1.45781e+07	4.38298e+06	5.11083e+06	1.22064e+06	4.24156e+07	4.613e+06	0.201574	0.0606043	0.0706685	0.0168781	0.58649	0.063785	30455.6	51928.7	506.804	52435.5	24.0372
117	730	A	17.73 N	57.69 E	3	X	CC	W	20	22	27.53	27.52	27.54	9.54489			8.94656e+06	2.65655e+06	3.10106e+06	783844	2.85296e+07	2.84459e+06	0.190912	0.0566885	0.066174	0.0167266	0.608797	0.0607011	18375.8	30183.7	356.289	30540	24.1248
117	730	A	17.73 N	57.69 E	4	X	4	W	40	42	32.21	32.2	32.22	9.60158			1.36638e+07	4.0007e+06	4.58248e+06	1.22838e+06	4.10941e+07	4.52555e+06	0.197754	0.0579015	0.0663214	0.0177781	0.594748	0.0654975	36246.9	60945	659.45	61604.5	24.8802
117	730	A	17.73 N	57.69 E	5	X	4	W	40	42	41.71	41.7	41.72	9.71088	9.61776	9.89383	1.55205e+07	3.89754e+06	4.20186e+06	979957	3.77352e+07	3.56476e+06	0.235517	0.0591434	0.0637613	0.0148704	0.572614	0.0540937	45938.7	80226.3	919.316	81145.6	18.6781
117	730	A	17.73 N	57.69 E	6	X	4	W	40	42	51.21	51.2	51.22	9.8173	9.6264	10.1727	1.84917e+07	5.22881e+06	6.11402e+06	1.38527e+06	4.93627e+07	5.39603e+06	0.215074	0.0608153	0.071111	0.0161118	0.574128	0.0627602	38473.2	67011.6	798.899	67810.5	22.5891
117	730	A	17.73 N	57.69 E	7	X	4	W	40	42	60.71	60.7	60.72	9.91686	9.63767	10.3515	5.46717e+07	1.70669e+07	2.03804e+07	5.13798e+06	1.47971e+08	1.82334e+07	0.207513	0.0647793	0.0773563	0.0195018	0.561643	0.069207	41584.7	74041.2	771.077	74812.3	25.0098
117	730	A	17.73 N	57.69 E	8	X	4	W	40	42	70.41	70.4	70.42	10.0157	9.65824	10.5062	8.82838e+06	2.33804e+06	2.88159e+06	581008	2.47905e+07	2.94145e+06	0.208408	0.0551934	0.0680247	0.0137157	0.58522	0.0694378	29653.5	50670.6	567.016	51237.7	24.9915
117	730	A	17.73 N	57.69 E	9	X	1	W	40	42	75.61	75.6	75.62	10.0733	9.66906	10.5997	1.03209e+07	2.90794e+06	3.58999e+06	877607	3.20564e+07	3.6524e+06	0.193257	0.0544504	0.0672216	0.0164329	0.600248	0.0683902	20542.1	34222.8	448.244	34671	26.1384
117	730	A	17.73 N	57.69 E	10	X	1	W	40	42	85.31	85.3	85.32	10.3183	9.86239	10.8117	1.11284e+07	3.02909e+06	3.76996e+06	887254	3.34709e+07	3.95542e+06	0.19787	0.053859	0.0670322	0.0157759	0.595133	0.0703298	24272.4	40784.7	569.987	41354.7	26.2229
117	730	A	17.73 N	57.69 E	11	X	1	W	40	42	95.01	95	95.02	10.5321	10.1186	10.9856	1.02453e+07	3.16575e+06	4.33074e+06	948401	3.44774e+07	4.19682e+06	0.178601	0.0551866	0.0754951	0.0165329	0.601024	0.0731606	46084.6	76676.7	759.591	77436.3	29.0595
117	730	A	17.73 N	57.69 E	11	X	5	W	40	42	101.01	101	101.02	10.6449	10.3592	11.1017	1.01454e+07	3.01769e+06	4.15178e+06	860237	3.60244e+07	4.44581e+06	0.172996	0.0514566	0.0707948	0.0146685	0.614276	0.0758085	22107.5	35989.6	485.131	36474.8	30.4691
117	730	A	17.73 N	57.69 E	12	X	2	W	40	42	106.11	106.1	106.12	10.737	10.5004	11.2023	1.09758e+07	2.77464e+06	4.26339e+06	802942	3.45163e+07	4.39077e+06	0.190143	0.0480675	0.0738584	0.0139101	0.597956	0.0760652	24367.8	40751.8	616.677	41368.5	28.5736
117	730	A	17.73 N	57.69 E	12	X	6	W	40	42	112.11	112.1	112.12	10.8445	10.5907	11.3168	1.42714e+07	3.90028e+06	5.68345e+06	1.08447e+06	4.29402e+07	6.08685e+06	0.192944	0.0527302	0.076838	0.0146616	0.580534	0.0822918	25887.7	44592.8	613.242	45206.1	29.8987
117	730	A	17.73 N	57.69 E	13	X	3	W	40	42	117.31	117.3	117.32	10.9365	10.631	11.4068	1.38378e+07	3.791e+06	5.74638e+06	1.00283e+06	4.26043e+07	5.66248e+06	0.190485	0.0521855	0.0791025	0.0138045	0.586475	0.0779476	27646	47139.3	616.14	47755.4	29.038
117	730	A	17.73 N	57.69 E	14	X	4	W	40	42	128.41	128.4	128.42	11.1225	10.7177	11.5457	1.79123e+07	4.67375e+06	7.06704e+06	1.27661e+06	5.41083e+07	7.32574e+06	0.193932	0.0506015	0.076513	0.0138216	0.585817	0.079314	7086.97	12097.6	207.966	12305.5	29.0265
117	730	A	17.73 N	57.69 E	14	X	CC	W	20	22	133.09	133.08	133.1	11.1969	10.7542	11.593	3.92653e+06	1.14102e+06	1.6944e+06	315639	1.4185e+07	1.68725e+06	0.171092	0.0497183	0.0738307	0.0137535	0.618086	0.0735192	7672.75	12413.7	216.026	12629.7	30.0555
117	730	A	17.73 N	57.69 E	15	X	4	W	40	42	138.11	138.1	138.12	11.2795	10.793	11.6426	1.32473e+07	3.54086e+06	5.78857e+06	1.08027e+06	4.2834e+07	5.6439e+06	0.183646	0.0490867	0.0802464	0.0149757	0.593804	0.0782409	32851.8	55324.3	585.164	55909.4	29.8758
117	730	A	17.73 N	57.69 E	16	X	4	W	40	42	147.81	147.8	147.82	11.4495	10.8659	11.7387	4.06144e+06	1.04881e+06	1.50635e+06	313142	1.26233e+07	1.64828e+06	0.191565	0.049469	0.07105	0.01477	0.595401	0.0777443	13231	22222	388.099	22610.1	28.868
117	730	A	17.73 N	57.69 E	16	X	CC	W	20	22	152.43	152.42	152.44	11.5316	10.9004	11.7859	8.32652e+06	2.35574e+06	3.35578e+06	733343	2.87774e+07	4.13851e+06	0.174607	0.0493997	0.0703705	0.0153782	0.60346	0.0867845	19532.4	32367.3	442.145	32809.4	33.201
117	730	A	17.73 N	57.69 E	18	X	1	W	40	42	162.61	162.6	162.62	11.6783	10.9794	11.9254	5.8545e+06	1.72575e+06	3.01493e+06	530444	2.36164e+07	3.26387e+06	0.154042	0.0454076	0.0793281	0.0139569	0.621387	0.0858781	13801	22209.9	339.178	22549.1	35.7944
117	730	A	17.73 N	57.69 E	18	X	5	W	40	42	168.61	168.6	168.62	11.7079	11.0303	12.0964	3.76265e+06	1.03175e+06	1.76848e+06	287185	1.40611e+07	1.89856e+06	0.164958	0.0452328	0.0775319	0.0125904	0.616452	0.0832345	9767.71	15845.1	269.083	16114.1	33.5362
117	730	A	17.73 N	57.69 E	19	X	1	W	40	42	172.31	172.3	172.32	11.7243	11.0654	12.1558	3.96985e+06	1.06359e+06	1.75114e+06	316992	1.40473e+07	1.81501e+06	0.172874	0.0463159	0.0762562	0.0138039	0.611713	0.0790376	8834.9	14442.9	276.625	14719.5	31.3752
117	730	A	17.73 N	57.69 E	19	X	5	W	40	42	178.31	178.3	178.32	11.7502	11.1317	12.2514	7.49986e+06	2.2241e+06	3.76644e+06	644294	2.90401e+07	4.52199e+06	0.15724	0.04663	0.0789664	0.0135081	0.608848	0.0948071	15201.6	24967.9	364.568	25332.4	37.6148
117	730	A	17.73 N	57.69 E	20	X	1	W	40	42	182.01	182	182.02	11.7665	11.1795	12.3116	3.21905e+07	9.49401e+06	1.58801e+07	2.94826e+06	1.10238e+08	1.80945e+07	0.17046	0.0502739	0.0840903	0.015612	0.583748	0.0958164	12207.5	20912.3	433.356	21345.6	35.9839
117	730	A	17.73 N	57.69 E	20	X	5	W	40	42	188.01	188	188.02	11.7934	11.2658	12.4106	6.68089e+06	1.70836e+06	2.70999e+06	555102	2.22448e+07	3.16522e+06	0.180251	0.0460916	0.0731158	0.0149767	0.600167	0.085398	19558.2	32587.9	548.247	33136.2	32.147
117	730	A	17.73 N	57.69 E	21	X	2	W	40	42	193.11	193.1	193.12	11.8164	11.3437	12.4961	5.80882e+06	1.56559e+06	2.5179e+06	480227	2.13011e+07	3.04697e+06	0.167302	0.0450912	0.0725189	0.0138312	0.6135	0.0877569	12971.1	21142.8	359.283	21502.1	34.4065
117	730	A	17.73 N	57.69 E	21	X	6	W	40	42	199.11	199.1	199.12	11.8438	11.4375	12.5961	5.30109e+06	1.37786e+06	2.09667e+06	429441	1.80725e+07	2.32936e+06	0.179049	0.0465385	0.0708169	0.0145047	0.610415	0.0786762	13533.9	22171.6	359.626	22531.2	30.5272
117	730	A	17.73 N	57.69 E	22	X	2	W	40	42	202.81	202.8	202.82	11.8607	11.4956	12.6581	3.58233e+06	837294	1.2666e+06	227383	1.08165e+07	1.25275e+06	0.199209	0.0465608	0.0704342	0.0126445	0.601488	0.0696638	5611.96	9330.12	196.94	9527.06	25.9096
117	730	A	17.73 N	57.69 E	22	X	6	W	40	42	208.81	208.8	208.82	11.8881	11.5888	12.7569	2.53077e+06	655105	1.00513e+06	188184	9.06642e+06	1.10244e+06	0.173959	0.0450304	0.0690904	0.0129354	0.623205	0.0757791	5149.11	8262.3	162.633	8424.93	30.3434
117	730	A	17.73 N	57.69 E	23	X	2	W	40	42	212.51	212.5	212.52	11.9049	11.6458	12.8157	4.37356e+06	1.17805e+06	1.97641e+06	350674	1.6762e+07	2.29758e+06	0.162355	0.0437314	0.0733679	0.0130177	0.622238	0.0852905	8503.75	13666.4	276.847	13943.2	34.4406
117	730	A	17.73 N	57.69 E	23	X	6	W	40	42	218.51	218.5	218.52	11.9321	11.7369	12.9061	1.97811e+06	519420	845860	132084	6.85716e+06	947748	0.175358	0.0460464	0.0749851	0.0117092	0.607884	0.0840174	5071.71	8343.23	207.085	8550.31	32.3922
117	730	A	17.73 N	57.69 E	24	X	2	W	40	42	222.11	222.1	222.12	11.9485	11.7904	12.9567	4.77134e+06	1.30638e+06	2.26428e+06	377068	1.99152e+07	2.95079e+06	0.151063	0.0413608	0.0716884	0.0119382	0.630526	0.0934237	11294.8	17913.2	359.378	18272.6	38.2121
117	730	A	17.73 N	57.69 E	24	X	6	W	40	42	228.11	228.1	228.12	12.0234	11.8737	13.0308	5.16015e+06	1.26704e+06	2.21698e+06	453947	1.85453e+07	2.30765e+06	0.172286	0.0423037	0.0740201	0.0151563	0.619186	0.0770474	2455.64	3965.91	145.589	4111.5	30.9013
117	730	A	17.73 N	57.69 E	25	X	2	W	40	42	231.81	231.8	231.82	12.1606	11.9368	13.087	752510	173918	299149	48940.3	2.52983e+06	322346	0.182352	0.0421447	0.072491	0.0118594	0.613041	0.0781124	1536.76	2506.78	99.2838	2606.07	29.9897
117	730	A	17.73 N	57.69 E	25	X	6	W	40	42	237.81	237.8	237.82	12.4096	12.0475	13.3532	706312	165861	275224	48399.6	2.24424e+06	311108	0.188292	0.0442161	0.0733708	0.0129026	0.598281	0.0829368	1814.64	3033.09	122.66	3155.75	30.5781
117	730	A	17.73 N	57.69 E	26	X	2	W	40	42	241.51	241.5	241.52	12.5556	12.112	13.5886	1.07369e+06	278804	461093	84677.9	3.94461e+06	525400	0.1686	0.0437802	0.0724047	0.0132968	0.619416	0.0825027	3431.2	5539.41	154.262	5693.67	32.8562
117	730	A	17.73 N	57.69 E	26	X	CC	W	10	12	246.74	246.73	246.75	12.768	12.201	13.8942	1.19954e+06	291472	462839	101232	4.22383e+06	539983	0.175914	0.0427448	0.0678759	0.0148458	0.61943	0.0791891	3342.85	5396.66	199.813	5596.47	31.042
117	730	A	17.73 N	57.69 E	27	X	4	W	40	42	254.11	254.1	254.12	13.0469	12.3248	14.3829	830201	187119	339644	56259.3	2.74986e+06	360673	0.18352	0.0413636	0.0750801	0.0124364	0.607871	0.0797287	1423.15	2341.21	89.9991	2431.21	30.2864
117	730	A	17.73 N	57.69 E	28	X	3	W	40	42	262.31	262.3	262.32	13.228	12.4805	14.4703	610636	155221	268612	41098.3	2.03429e+06	297924	0.179189	0.045549	0.078823	0.0120601	0.596955	0.0874246	2129.05	3566.52	124.64	3691.16	32.7908
117	730	A	17.73 N	57.69 E	29	X	2	W	40	42	270.51	270.5	270.52	13.4197	12.7366	14.5732	632858	138978	239111	35944.3	1.98005e+06	286238	0.191012	0.041947	0.0721695	0.0108489	0.597629	0.0863936	1307.15	2187.22	84.4901	2271.71	31.1434
117	730	A	17.73 N	57.69 E	29	X	CC	W	10	12	275.45	275.44	275.46	13.5401	12.9593	14.64	151191	40449.2	73352.6	11600.8	551705	92335.1	0.164225	0.0439363	0.0796761	0.0126009	0.599266	0.100295	963.34	1607.53	87.9559	1695.49	37.9159
117	730	A	17.73 N	57.69 E	30	X	4	W	40	42	283.11	283.1	283.12	13.728	13.3295	14.7451	5.14735e+06	1.237e+06	2.37518e+06	375318	1.95154e+07	3.16307e+06	0.161799	0.038883	0.0746601	0.0117975	0.613435	0.099426	2405.58	3921.49	140.522	4062.01	38.0615
117	730	A	17.73 N	57.69 E	31	X	1	W	40	42	288.31	288.3	288.32	13.8597	13.5772	14.8183	2.04537e+06	505592	976758	159423	8.80693e+06	1.30197e+06	0.148258	0.0366476	0.0707998	0.0115557	0.638366	0.0943726	5560.92	8711.17	324.036	9035.21	38.8956
117	730	A	17.73 N	57.69 E	31	X	5	W	40	42	294.31	294.3	294.32	14.1104	13.7162	14.905	916049	228577	438415	70562.3	3.69666e+06	507394	0.156385	0.039022	0.0748448	0.0120462	0.631081	0.0866206	1567.1	2483.2	97.977	2581.17	35.6455
117	730	A	17.73 N	57.69 E	32	X	1	W	40	42	298.01	298	298.02	14.2573	13.7918	14.9604	686817	159871	294287	52511	2.45484e+06	362058	0.17126	0.0398643	0.0733812	0.0130938	0.612121	0.0902801	1237.75	2022.06	116.777	2138.84	34.5187
117	730	A	17.73 N	57.69 E	33	X	3	W	40	42	310.61	310.6	310.62	14.724	14.0534	15.1632	1.50626e+06	394332	722134	126590	6281516	962729	0.150723	0.0394586	0.0722599	0.0126672	0.628556	0.0963349	2208.71	3513.94	0	3513.94	38.9928
117	730	A	17.73 N	57.69 E	34	X	1	W	40	42	317.31	317.3	317.32	14.877	14.1947	15.2911	471140	132580	249928	40027.8	2.00148e+06	303263	0.147304	0.0414517	0.0781412	0.0125149	0.625771	0.0948167	1566.28	2502.95	114.454	2617.41	39.1609
117	730	A	17.73 N	57.69 E	35	X	2	W	8	10	328.19	328.18	328.2	15.1163	14.4458	15.5158	263242	53854.7	101749	18854	852108	132089	0.185135	0.0378752	0.0715588	0.0132598	0.599275	0.0928963	443.282	739.696	53.6705	793.367	33.4122
117	730	A	17.73 N	57.69 E	37	X	1	W	40	42	346.31	346.3	346.32	15.5096	15.0553	15.8458	280362	65867.5	121749	21136.4	1.02107e+06	156286	0.168237	0.0395251	0.0730577	0.0126833	0.612714	0.0937826	666.913	1088.46	64.5902	1153.05	35.7922
117	730	A	17.73 N	57.69 E	38	X	1	W	40	42	356.01	356	356.02	15.7297	15.3133	15.9826	2.09364e+06	499491	987603	171326	9.51415e+06	1.52091e+06	0.141586	0.0337788	0.066788	0.0115862	0.643408	0.102854	2367.11	3679.01	166.045	3845.06	42.0774
